# Supplementary material for: Training Mid-Level Providers to Treat Severe Non-Communicable Diseases in Neno, Malawi through PEN-Plus Strategies
Source: Ann Glob Health. 2022 Aug 11;88(1):69. doi: 10.5334/aogh.3750 (PMC9389951; doi:10.5334/aogh.3750)
Supplement: Didactic Materials. — The supplementary materials contain a suggested didactic training schedule and the PowerPoint presentations used for PEN-Plus training in Neno, Malawi. These materials have been reviewed and accepted by the Malawi Ministry of Health for future PEN-Plus trainings in Malawi. [file agh-88-1-3750-s2.zip]

Archive with 22 entries (22 files):
- Didactic_Materials/CV_CHF and RHD.pptx
- Didactic_Materials/CV_Counseling.pptx
- Didactic_Materials/CV_DVT, PE and Anticoagulation.pptx
- Didactic_Materials/CV_Epi and Path.pptx
- Didactic_Materials/CV_HTN and Preeclampsia.pptx
- Didactic_Materials/DM_Complications.pptx
- Didactic_Materials/DM_Counseling.pptx
- Didactic_Materials/DM_Diagnosis.pptx
- Didactic_Materials/DM_Epi and Path.pptx
- Didactic_Materials/DM_Insulin.pptx
- Didactic_Materials/DM_Medications.pptx
- Didactic_Materials/DM_Medications_Reviewed.pptx
- Didactic_Materials/GI_Hepatitis & Cirrhosis.pptx
- Didactic_Materials/H_Sickle Cell.pptx
- Didactic_Materials/H_Sickle Cell_edited 10.2.22[81]  -  Read-Only.pptx
- Didactic_Materials/N_Epilepsy.pptx
- Didactic_Materials/NCD Pre-post test.docx
- Didactic_Materials/P_ Pulmonary.pptx
- Didactic_Materials/Proposed Schedule.xlsx
- Didactic_Materials/R_CKD.pptx
- Didactic_Materials/R_Electrolytes.pptx
- Didactic_Materials/R_Epi and Path.pptx
