# Supplementary material for: Training Mid-Level Providers to Treat Severe Non-Communicable Diseases in Neno, Malawi through PEN-Plus Strategies
Source: Ann Glob Health. 2022 Aug 11;88(1):69. doi: 10.5334/aogh.3750 (PMC9389951; doi:10.5334/aogh.3750)
Supplement: Didactic Materials. — The supplementary materials contain a suggested didactic training schedule and the PowerPoint presentations used for PEN-Plus training in Neno, Malawi. These materials have been reviewed and accepted by the Malawi Ministry of Health for future PEN-Plus trainings in Malawi. [file agh-88-1-3750-s2.zip › Didactic_Materials/Proposed Schedule.xlsx]

## Sheet: Sheet1
	Day 1	Day 2	Day 3	Day 4
8	Introduction and Pre-Test	CV: Epi and Pathology	P: Epi and Pathology	GI: Liver Disease
9	DM: Epi and Pathology	CV: HTN and Preeclampsia	P: Asthma	GI: Ascites, Cirrhosis
10	DM: Diagnosis			H: Sickle Cell Disease
11	DM: Medications	CV: DVT, PE and anticoagulation	P: COPD, Bronchiectesis, Cough	N: Epilepsy
12	Lunch	Lunch	Lunch	Lunch
1	DM: Insulin	CV: CHF and RHD	R: Epi and Pathology	Case Reviews
2	DM: Complications		R: CKD
3	DM: Foot care, diet, lifestyle	CV: Counseling in CV Disease	R: Electrolytes	Post Test
	Diabetes Mellitus	Cardiovascular Diseases	Pulmonary Diseases
	DM: Epi and Pathology (1hr)	CV: Epi and Pathology (1hr)	P: Epi and Pathology (1hr)
	DM: Diagnosis (1hr)	CV: HTN and Preeclampsia (2hr)	P: Asthma (2hr)
	DM: Medications (1hr)	CV: DVT, PE and anticoagulation (1hr)	P: COPD, Bronciectesis, Cough (1hr)
	DM: Insulin (1hr)	CV: CHF and RHD (2hr)
	DM: Complications (1hr)	CV: Counseling in CV Disease (1hr)
	DM: Foot care, diet, lifestyle (1hr)
